# Supplementary material for: Effect of vibration vs non-vibration foam rolling techniques on flexibility, dynamic balance and perceived joint stability after fatigue
Source: PeerJ. 2019 Nov 26;7:e8000. doi: 10.7717/peerj.8000 (PMC6883953; doi:10.7717/peerj.8000)
Supplement: Supplemental Information 1 [file peerj-07-8000-s001.xlsx]

## Sheet: characteristics
Subject	Sex	Age	Weight	Height
1	2	24	61.5	169
2	1	21	68.5	171.5
3	1	20	70	178
4	1	20	86.5	187.2
5	1	20	62	170.7
6	2	21	64	164.5
7	1	23	84	172
8	1	21	70	176.4
9	2	21	55	156
10	2	19	62	158.5
11	1	20	71	183.6
12	1	27	73.5	180
13	1	26	72	178
14	1	21	49.5	172.2
15	1	21	64.5	179.3
16	1	21	67	168.2
17	1	23	75	177
18	1	24	76	175
19	1	19	78.5	177.1
20	0
21	1	23	80.7	182.7
22	1	23	82.5	180
23	1	22	74.5	176.5
24	2	21	54	154.5
25	2	19	55	170
26	2	18	45	153.5
27	1	28	75	177.2
28	1	22	88	178

## Sheet: Dorsiflexion
Subject	G0_M0_Dorsiflexion	G0_M1_Dorsiflexion	G0_M2_Dorsiflexion	G1_M0_Dorsiflex	G1_M1_Dorsiflex	G1_M2_Dorsiflex	G2_M0_Dordiflex	G2_M1_Dordiflex	G2_M2_Dorsiflex
1		10	9	10	10	9.5	8.33333	7	8.5
2		13	11.8333	14	12.5	12.5	14.1667	12.8333	13.5
3		9.83333	9.5	8.66667	8.5	10	9	9	9
4		8.16667	6.16667	10.5	10	10	9.5	10	10
5		10.1667	11	9.5	10.5	11	9.5	9	8.5
6		11.6667	12	12	14.1667	13.8333	13.5	13	12.5
7		10.3333	9.5	13.5	13.5	12.1667	10.6667	11	11.6667
8		14.5	12.5	14.3333	14	13.5	13	14.3333	13.5
9		12.5	12.3333	11.1667	11.6667	11	11.3333	11.6667	12
10		10.1667	8.83333	9	10.1667	11	9.5	11.5	11.1667
11		11	10.5	8.83333	8.66667	10.5	11.6667	11.5	11.5
12				8	9	9	10.3333	10.5	10
13		12	12	10.5	12.1667	11.8333	10.3333	10.5	10.3333
14		8.16667	8.66667	9.5	9.5	10	10.3333	10.3333	11.1667
15		9	7.5	10.3333	10.5	10	10	11.1667	9.66667
16		9.5	8.33333	7.33333	5.66667	7	7.5	8.16667	7.66667
17
18		8	8.33333	7.33333	6.33333	7	8.5	8	9
19
20
21		7	8	7	6.5	6.5	6	6.5	6.66667
22		11	12.5	12.3333	10.1667	12.1667	10.8333	12.3333	11
23		12.5	12	11.3333	11.1667	12	12.5	12.5	12.5
24		12	11.5	12.1667	13.5	13.8333	11.5	11.3333	11.8333
25		16	16.3333	16.3333	15	15.1667	17	17	17
26		8.5	8.5	9	8.5	9.5	11.8333	10	10.6667
27		7.83333	7.66667	11	10	9.5	9.5	10.5	11.3333
28		10	9.66667	9.5	9	10.5	9.5	10.5	11.5
1		8.33333	6.83333	8	6	6.5	8.16667	6.16667	7
2		14.6667	14.1667	15.3333	14	14.3333	15.6667	14.6667	16.3333
3		9.16667	9.5	8.16667	10	9.66667	9	10.5	9.33333
4		5.83333	6	6.16667	6.16667	7.16667	5.66667	7.5	6.33333
5		10.8333	10	10.5	11.1667	11.5	8.5	10.5	10
6		11.8333	13	13.5	12.3333	14.6667	12.8333	11.8333	12.8333
7		10.5	9.83333	12	12.1667	12.8333	10.3333	11	12
8		14	13.5	15.5	14.5	14.5	14	14.5	14.5
9		11.5	12	11	12	12.3333	11.5	11	12
10		7.5	6.66667	8.5	9	8.83333	8	9	8.5
11		8	8.16667	8.66667	8.33333	8.83333	10.3333	8.16667	9.33333
12				9	8.83333	8.66667	10	10.3333	10.3333
13		12	12	11	11.5	12	9.83333	10	9.83333
14		8.16667	8.16667	9	9.5	10.8333	9.66667	11.3333	12
15		8.66667	8.33333	9.5	11	10.5	10	10.3333	10.1667
16		10.5	9.5	7.33333	7.66667	8.16667	9	9.5	9.66667
17
18		8.16667	9.16667	6.33333	6.33333	6.66667	7.5	7.33333	8
19
20
21		10.8333	10	10	10.5	10.5	9	10	10.1667
22		13.6667	14.6667	12.5	12	13.5	13.3333	14	14
23		12.5	12	11.8333	11.5	12	12.8333	12.5	13
24		12.1667	12.5	12.6667	13.5	14	13	12.1667	12.8333
25		17.5	17.1667	17.3333	16.3333	17.1667	17.5	17.5	17.5
26		9	8.83333	9.5	9.5	9.83333	11	10	10.3333
27		8.83333	7.66667	11.1667	11.8333	10.1667	11	11	11.1667
28		10.1667	8.16667	9.5	10.1667	10.5	9.5	9.5	10.8333

## Sheet: S&R
Subject	G0_M0_S&R	G0_M1_S&R	G0_M2_S&R	G1_M0_S&R	G1_M1_S&R	G1_M2_S&R	G2_M0_S&R	G2_M1_S&R	G2_M2_S&R
1	4.8	6.83333	7.43333	0.4	11.2667	12.3	8.66667	9.43333	13.2
2	-1.46667	-1.06667	-0.233333	2.4	1.96667	3.56667	1.7	1.36667	4.9
3	3.83333	5.8	5.36667	-5.66667	5.03333	6.33333	1.3	2.46667	3.8
4	-6.4	-6.66667	-8	5.4	-7.33333	-5.23333	-5	-12	-9.66667
5	5.93333	4.96667	6.2	15.5333	5.93333	7.5	3.36667	2.3	3.53333
6	14.9333	15.7	15.4667	3.16667	15.8667	16.4333	13.7	14.9333	14.5
7	2.4	2.36667	2.2	-9.46667	2.1	2.06667	5.66667	2.46667	3.8
8	-10.6	-5.7	-5.63333	7.6	-5	-5.06667	-6.56667	-5.43333	-4.9
9	10.8	8.9	9.56667	11.7667	8.6	10.3667	8.7	10.0333	11.2667
10	12.1	14.6	11.6667	19.9333	11.0333	12.7	13.9667	14.3	14.9333
11	20.0333	20.7	19.7333	3.63333	19.8	22.6	19.5	20.8667	22.2667
12				12.9667	5.2	5.36667	7.66667	7.86667	9.73333
13	10.8	12.2667	12.9333	6.16667	13.2333	15.2667	12.8	13.9333	15
14	3.9	3.23333	2.7	-11.7	6.4	6.06667	4.03333	4.8	5.36667
15	-13.3667	-10	-12.1	-0.233333	-7.73333	-2.83333	-10	-7.3	-6.8
16	7.73333	8.76667	7.46667		1.43333	3.7	5.26667	7.23333	8.76667
17				-11.6
18	-8.8	-8.5	-8.76667		-10.7	-9.06667	-6.76667	-7.76667	-6.4
19
20				-5.96667
21	-2.56667	2.76667	2.33333	-11.3667	0.5	-1.3	-1.7	1.33333	3.13333
22	-10.5333	-8.73333	-3.2	6.3	-9.8	-6.46667	-8.93333	-6.06667	-7.6
23	5.1	5.76667	6.63333	15.2333	6.96667	6.83333	5.4	5.46667	5.33333
24	14.8667	16.4	16.3667	11.9667	15.4667	16.6333	15.3	16.8333	17.4667
25	12.4333	12.9	13.1333	20.9333	11.3667	13.3	9.5	10.2667	11.1667
26	25.1667	24.9	26.1667	1.03333	22.9	26.1667	26.3333	26.8333
27	-2	-4	-5.23333	-5.46667	-1	-2.23333	-6.1	-4.46667	-4.2
28	-20.3333	-2.8	-3.33333		-4.73333	-4.93333	-5.33333	-3.63333	-0.8

## Sheet: YTest
Subject	G0_M0_Ytest_Ant	G0_M0_Ytest_Pmed	G0_M0_Ytest_PLat	G0_M1_Ytest_Ant	G0_M1_Ytest_Pmed	G0_M1_Ytest_PLat	G0_M2_Ytest_Ant	G0_M2_Ytest_Pmed	G0_M2_Ytest_PLat	G1_M0_Ytest_Ant	G1_M0_Ytest_Pmed	G1_M0_Ytest_PLat	G1_M1_Ytest_Ant	G1_M1_Ytest_Pmed	G1_M1_Ytest_PLat	G1_M2_Ytest_Ant	G1_M2_Ytest_Pmed	G1_M2_Ytest_PLat	G2_M0_Ytest_Ant	G2_M0_Ytest_Pmed	G2_M0_Ytest_PLat	G2_M1_Ytest_Ant	G2_M1_Ytest_Pmed	G2_M1_Ytest_PLat	G2_M2_Ytest_Ant	G2_M2_Ytest_Pmed	G2_M2_Ytest_PLat
1	0.695652	0.994565	0.95471	0.567029	0.945652	0.942029	0.547101	0.971014	1.01268	0.605072	0.983696	1.02717	0.563406	0.996377	1.02717	0.570652	0.980072	1.03442	0.585145	1.01087	1.00362	0.548913	0.949275	0.932971	0.592391	1	1.02355
2	0.597765	1.10056	1.0838	0.571695	1.13408	1.0838	0.605214	1.14525	1.08566	0.610801	1.1378	1.12849	0.534451	1.09683	1.08752	0.543762	1.0987	1.13222	0.655493	1.09311	1.07263	0.623836	1.14153	1.10428	0.594041	1.16201	1.18808
3	0.551418	1.08865	1.06206	0.528369	1.07092	1.01596	0.521277	1.05674	1.04433	0.539007	1.11702	1.10461	0.537234	1.0922	1.08156	0.562057	1.10638	1.1117	0.551418	1.08511	1.10993	0.54078	1.06028	1.04965	0.537234	1.07624	1.0922
4	0.620232	1.04643	1.01327	0.525705	1.01161	0.983416	0.53068	1.0199	0.991708	0.552239	1.01824	0.995025	0.525705	1.05638	0.991708	0.568823	1.08292	1.02653	0.585406	0.951907	0.941957	0.628524	0.903814	0.973466	0.578773	1.00498	0.988391
5	0.601064	1.02837	0.946809	0.539007	1.01418	0.943262	0.609929	1.05142	0.98227	0.60461	1.00887	0.985816	0.569149	0.992908	0.969858	0.609929	1.03014	1.02482	0.590426	1.02128	0.973404	0.562057	1	0.914894	0.570922	1.03191	0.978723
6	0.65942	1.07609	1.00543		1.01449	0.940217	0.606884	0.992754	0.943841	0.653986	1.05616	1.02536	0.596014	1.01812	0.971014	0.634058	1.05616	0.980072	0.632246	1.00906	0.963768	0.583333	0.958333	0.978261	0.632246	0.972826	1.00543
7	0.605903	0.770833	1.04861	0.59375	1.07292	0.993056	0.579861	1.08681	1.02431	0.586806	1.10938	1.05035	0.539931	1.08507	1.02778	0.559028	1.07465	1.02778	0.536458	1.02431	1.04861	0.553819	1.04514	1.04861	0.579861	1.0625	1.04861
8	0.694158	1.12371	1.03436	0.616838	1.07388	1.02749	0.664948	1.06014	1.03093	0.632302	1.06701	1.04983	0.647766	1.02921	1.02405	0.658076	1.10137	1.08419	0.670103	1.1134	1.06357	0.613402	1.03952	1.01546	0.685567	1.07216	1.05842
9	0.647173	1.04483	1.02144	0.619883	1.06043	1.00195	0.631579	1.03704	0.97076	0.625731	1.05068	0.968811	0.639376	1.07602	0.980507	0.651072	1.06433	0.996101	0.680312	1.12865	0.996101	0.662768	1.0039	0.966862	0.668616	1.07797	1.0039
10	0.608187	1.04094	0.988304	0.596491	1.10136	1.04483	0.615984	1.11891	1.03119	0.62963	1.11501	1.06628	0.573099	1.06823		0.621832	1.13255	1.09357	0.625731	1.16374	1.08967	0.612086	1.15205	1.12281	0.619883	1.18713	1.07407
11	0.614213	1.10491	1.08799	0.548223	1.02369	1.05922	0.563452	1.07783	1.07107	0.571912	1.04907	1.0643	0.604061	1.0643	1.01354	0.554992	1.08291	1.06091	0.620981	1.06768	1.04907	0.588832	1.06768	1.022	0.622673	1.09306	1.06768
12										0.528736	0.912972	0.914614	0.594417	0.92775	0.875205	0.543514	0.988506	0.942529	0.494253	0.73399	0.993432	0.525452	1.00821	0.980296	0.538588	1.01149	0.981938
13	0.56304	1.07599	1.03109	0.568221	1.07254	1.038	0.583765	1.09845	1.03109	0.556131	1.0829	1.02073	0.564767	1.06218	0.982729	0.594128	1.07599	1.02763	0.528497	1.01036	0.968912	0.530225	1.06563	0.982729	0.561313	1.08808	1.019
14	0.607955	1.10985	1.08333	0.581439	1.07576	1.04356	0.583333	1.09091	1.05871	0.602273	1.13826	1.08523	0.579545	1.07386	1.05303	0.589015	1.10795	1.08902	0.607955	1.14773	1.07765	0.596591	1.10985	1.05492	0.625	1.13902	1.11742
15	0.593368	1.02094	1.01222	0.596859	1.06108	0.998255	0.56719	1.08551	0.993019	0.584642	1.10471	1.06108	0.575916	1.07853	1.05061	0.595113	1.11867	1.05934	0.609075	1.08551	1.04538	0.586387	1.09075	1.05934	0.605585	1.12042	1.06981
16	0.500931	1.13594	1.0987	0.500931	1.11546	1.11359	0.523277	1.13408	1.1378	0.472998	1.07821	1.04469	0.420857	1.03538	1.01676		1.12663	1.08752	0.461825	1.10987	1.06704	0.495345	1.12849	1.07076	0.497207	1.1825	1.11359
17
18	0.598566	0.958781	0.953763	0.614695	0.962366	0.924731	0.607527	0.971326	0.962366	0.564516	0.985663	0.989247	0.566308	1.00538	0.955197	0.591398	0.96595	0.942652	0.611111	0.956989	0.883513	0.577061	0.933692	0.903226	0.620072	0.956989	0.97491
19
20
21	0.590426	1.13121	1.07092	0.567376	1.0461	0.978723	0.60461	1.10638	1.03191	0.574468	1.12766	1.05674	0.539007	1.00887	1.07092	0.553191	1.12589	1.04787	0.588652	1.0922	1.05674	0.535461	1.14539	1.01418	0.539007	1.15071	1.05496
22	0.565506	0.981758	0.888889	0.573798	0.94859	0.963516	0.588723	0.995025	0.893864	0.578773	1.01327	0.951907	0.60199	0.958541	0.991708	0.593698	0.995025	1.03151	0.61194	1.00166	0.960199	0.555556	1.01824	0.988391	0.558872	1.03483	0.9801
23	0.613757	1.0776	0.982363	0.57672	1.08466	0.952381	0.608466	1.13051	0.961199	0.604938	1.12875	1.02469	0.59612	1.09347	0.985891	0.624339	1.13228	1.00529	0.613757	1.02822	0.989418	0.574956	1.04762	0.920635	0.611993	1.06173	0.985891
24	0.660494	1.15638	1.11934	0.635802	1.11728	1.1214	0.646091	1.12963	1.11728	0.662551	1.17901	1.15021	0.621399	1.14403	1.09053	0.619342	1.13992	1.12757	0.674897	1.14815	1.13169	0.62963	1.10288	1.12757	0.660494	1.16872	1.15638
25	0.71123	1.03565	1.06239	0.613191	1.01783	1.03387	0.666667	0.98574	1.01961	0.657754	1.03209	1.03209	0.618538	0.97148	0.973262	0.634581	1.02139	1.03565	0.645276	0.912656	0.950089	0.643494	0.975045	0.944742	0.641711	0.97861	0.948307
26	0.597403	1.12338	1.10173	0.668831	1.12121	1.09091	0.642857	1.0974	1.02597	0.640693	1.10606	1.14286	0.608225	1.06277	1.06926	0.677489	1.22294	1.1039	0.679654	1.17532	1.14502	0.69697	1.22511	1.12987	0.681818	1.24242	1.16234
27	0.538889	1.17037	1.14074	0.507407	1.10741	1.11111	0.490741	1.08889	1.11481	0.57963	1.18519	1.15185	0.557407	1.16111	1.07593	0.572222	1.14074	1.11296	0.605556	1.14074	0.998148	0.566667	1.12407	1.11852	0.592593	1.17222	1.15
28	0.593368	1.12042	1.04712	0.586387	1.08202	1.02443	0.554974	1.0733	1.02792	0.553229	1.08377	1.03316	0.535777	1.10995	1.00698	0.525305	1.10297	1.06981	0.547993	1.08028	1.08551	0.560209	1.13438	1.08551	0.579407	1.11693	1.10646
1	0.605072	1.04167	0.931159	0.572464	0.990942	0.971014	0.581522	1.02717	1.03261	0.619565	1.04167	1.04348	0.574275	1.02355	1	0.565217	0.961957	1.03804	0.612319	1.03623	1.08152	0.57971	0.981884	1.02899	0.574275	1.02536	1.06159
2	0.646182	1.17877	1.08566	0.620112	1.15456	1.10987	0.621974	1.19553	1.13966	0.631285	1.21043	1.13222	0.610801	1.16946	1.12663	0.638734	1.19739	1.15642	0.681564	1.16946	1.11546	0.476723	1.19181	1.09683	0.689013	1.21788	1.16946
3	0.585106	1.09397	1.05496	0.567376	1.06738	1.03723	0.56383	1.07801	1.02128	0.570922	1.10638	1.00177	0.56383	1.08156	1.00887	0.574468	1.11702	1.05142	0.546099	1.06206	1.06206	0.537234	1.06206	1.00532	0.565603	1.07447	1.07447
4	0.537313	0.988391	0.9801	0.512438	0.986733	0.92869	0.510779	1.00498	0.966833	0.494196	1.02653	0.930348	0.509121	0.953566	0.933665	0.553897	1.02156	0.94859	0.537313	0.940299	0.91874	0.618574	0.963516	0.912106	0.46932	1.02985	0.953566
5	0.593972	1.00532	0.978723	0.567376	0.952128	0.939716	0.590426	0.985816	0.971631	0.608156	0.989362	0.960993	0.570922	0.971631	0.948582	0.606383	1.00887	0.973404	0.556738	1.01241	0.984043	0.572695	0.97695	0.884752	0.609929	1.01241	0.97695
6	0.646739	1.0471	1.04348	0.586957	0.994565	0.976449	0.641304	1.00181	1.00362	0.650362	1.07971	1.04891	0.634058	1.02899	1.00181	0.652174	1.02899	1.05254	0.668478	1.00906	0.972826	0.625	0.972826	1.01087	0.61413	1.00181	1.01268
7	0.605903	1.13021	1.00347	0.567708	1.09201	0.680556	0.564236	1.07986	1.00521	0.602431	1.13889	1.03646	0.552083	1.11806	1.01389	0.557292	1.10069	1.03472	0.532986	1.05035	1.01562	0.553819	1.06597	1.05556	0.565972	1.06597	1.05556
8	0.66323	1.13918	1.06014	0.675258	1.07904	1.00859	0.620275	1.0567	1.01375	0.630584	1.11168	1.06873	0.656357	1.09278	1.0378	0.683849	1.12543	1.07045	0.656357	1.08247	1.08076	0.61512	1.04467	1.02234	0.670103	1.08591	1.04983
9	0.645224	1.07212	1.06628	0.641326	1.07602	1.02534	0.625731	1.03119	1.03509	0.637427	1.06628	1.05068	0.649123	1.02924	0.986355	0.633528	1.06043	1	0.639376	1.09747	1.02534	0.654971	1.07797	1.04483	0.693957	1.09357	1.03314
10	0.512671	1.04094	0.883041	0.551657	1.09162	0.953216	0.530214	1.11501	0.949318	0.576998	1.10916	0.951267	0.510721	1.08577	0.982456	0.578947	1.11306	1.05068	0.551657	1.1384	1.05068	0.526316	1.10721	1.06433	0.54191	1.12865	1.04873
11	0.624365	1.1489	1.05415	0.588832	1.11337	1.05922	0.57022	1.11675	1.05245	0.598985	1.10998	1.07445	0.583756	0.781726	1.04907	0.600677	1.13029	1.07783	0.610829	1.12352	1.08122	0.58714	1.11337	1.07107	0.629442	1.14382	1.07783
12										0.525452	0.980296	0.891626	0.559934	0.973727	0.901478	0.581281	1.00657	0.986864	0.54023	1.02135	1.00164	0.541872	1.02299	0.977011	0.54023	1.05911	0.988506
13	0.569948	1.08117	1.03972	0.576857	1.07081	1.06563	0.573402	1.06908	1.04318	0.573402	1.07772	1.038	0.568221	1.07427	1.04663	0.594128	1.09154	1.05181	0.542314	1.02245	0.982729	0.571675	1.05181	0.981002	0.571675	1.07427	1.038
14	0.606061	1.13258	1.0322	0.583333	1.11364	1.00189	0.598485	1.14583	1.06818	0.600379	1.14962	1.07197	0.590909	1.11932	1.04735	0.606061	1.11174	1.0697	0.61553	1.14394	1.07008	0.602273	1.13258	1.0625	0.609848	1.17424	1.09848
15	0.570681	1.06981	1.01222	0.582897	1.06806	0.986038	0.581152	1.04363	0.975567	0.589878	1.07155	1.04188	0.584642	1.08551	1.01047	0.596859	1.12565	1.03839	0.61082	1.08202	1.02269	0.60733	1.09948	1.04363	0.609075	1.11693	1.05934
16	0.588454	1.16015	1.13035	0.597765	1.13035	1.13408	0.60149	1.13594	1.13222	0.534451	1.11732	1.05959	0.489758	1.07821	1.06518	0.556797	1.14711	1.11546	0.569832	1.12477	1.12663	0.569832	1.13594	1.13966	0.608939	1.16201	1.15829
17
18	0.614695	0.973118	0.942652	0.600358	0.96595	0.921147	0.605735	0.985663	0.939068	0.578853	1.01613	0.971326	0.612903	1.01792	0.905018	0.596774	1.00358	0.948029	0.609319	0.926523	0.894265	0.573477	0.976703	0.919355	0.591398	0.953405	0.94086
19
20
21	0.60461	1.16844	1.13652	0.578014	1.09574	1.03723	0.618794	1.1844	1.14362	0.602837	1.20035	1.13475	0.588652	1.15426	1.14184	0.579787	1.1844	1.14362	0.615248	1.2039	1.15071	0.590426	1.15426	1.14752	0.588652	1.19149	1.16312
22	0.593698	1.05473	0.988391	0.640133	1.08789	1.03483	0.658375	1.07131	1.01824	0.618574	1.05638	0.99005	0.613599	1.04975	1.00332	0.600332	1.04975	1.05804	0.643449	1.01327	0.958541	0.615257	1	0.993367	0.6534	1.04312	0.99005
23	0.594356	1.0388	1.02822	0.546737	1.00529	0.984127	0.553792	1.01411	1.01058	0.567901	1.02646	1.04938	0.530864	1.02646	1.04056	0.560847	1.04233	1.04938	0.573192	1.0194	1.02646	0.544974	0.954145	0.940035	0.555556	1.00176	1.00882
24	0.685185	1.15844	1.15226	0.652263	1.15432	1.14403	0.664609	1.14403	1.11523	0.670782	1.17901	1.12551	0.644033	1.14815	1.11111	0.660494	1.15432	1.14198	0.72428	1.1749	1.16049	0.670782	1.18724	1.13374	0.671605	1.19342	1.16255
25	0.720143	1.10339	1.09447	0.654189	1.06239	1.03565	0.680927	1.06952	1.03565	0.666667	1.09447	1.07308	0.650624	1.04991	1.00891	0.643494	1.05704	1.07665	0.666667	1.03565	0.953654	0.655971	1.01783	0.964349	0.645276	1.01604	0.99287
26	0.649351	1.12121	1.06494	0.670996	1.15152	0.993506	0.619048	1.09957	1.01515	0.679654	0.982684	0.991342	0.638528	1.03247	0.969697	0.677489	1.20346	1.10823	0.690476	1.18398	1.0671	0.683983	1.2316	1.15152	0.690476	1.20996	1.15152
27	0.642593	1.21852	1.16296	0.625926	1.17037	1.11296	0.614815	1.19259	1.10926	0.677778	1.25556	0.796296	0.648148	1.2037	1.07037	0.627778	1.21111	1.1463	0.687037	1.19815	1.08148	0.655556	1.21111	1.13889	0.690741	1.26667	1.23704
28	0.668412	1.1082	1.08377	0.643979	1.11344	1.0733	0.588133	1.08028	1.05585	0.593368	1.06457	1.06981	0.598604	1.08901	1.04538	0.584642	1.09599	1.1082	0.582897	1.07853	1.11169	0.595113	1.10471	1.06806	0.621291	1.10297	1.14311

## Sheet: stability perception
Subject	Group	P-stability Knee	P-stability ankle
1	0
2	0	3	3
3	0	2	2
4	0	1	1
5	0	4	3
6	0	4	3
7	0	2	3
8	0	2	3
9	0	2	1
10	0
11	0	2	2
12	0	2	3
13	0	3	3
14	0	2	3
15	0	2	3
16	0	2	3
17	0
18	0	4	3
19	0	2	2
20	0
21	0	4	4
22	0	2	2
23	0	3	4
24	0	3	3
25	0	4	4
26	0	2	3
27	0	4	3
28	0	2	2
1	1
2	1	3	3
3	1	5	4
4	1	3	3
5	1	5	4
6	1	4	3
7	1	4	4
8	1	4	3
9	1	4	3
10	1
11	1	4	5
12	1	3	3
13	1	5	5
14	1	4	4
15	1	2	4
16	1	3	3
17	1
18	1	5	4
19	1	3	3
20	1
21	1	3	3
22	1	5	5
23	1	5	3
24	1	5	3
25	1	4	4
26	1	2	5
27	1	4	4
28	1	4	3
1	2
2	2	3	3
3	2	4	4
4	2	4	3
5	2	4	3
6	2	4	3
7	2	4	4
8	2	5	5
9	2	5	4
10	2
11	2	4	4
12	2	4	4
13	2	4	3
14	2	3	4
15	2	2	4
16	2	4	4
17	2	4	3
18	2	5	5
19	2
20	2
21	2	2	3
22	2	2	3
23	2	5	5
24	2	5	3
25	2	4	4
26	2	4	5
27	2	4	4
28	2	2	4
1	0
2	0	3	3
3	0	2	2
4	0	1	1
5	0	4	3
6	0	4	3
7	0	1	3
8	0	2	3
9	0	2	1
10	0
11	0	2	2
12	0	2	3
13	0	3	3
14	0	2	3
15	0	2	3
16	0	2	3
17	0
18	0	4	3
19	0	2	2
20	0
21	0	4	4
22	0	2	2
23	0	3	4
24	0	3	3
25	0	4	4
26	0	1	3
27	0	4	3
28	0	2	2
1	1
2	1	3	3
3	1	5	4
4	1	3	3
5	1	5	4
6	1	4	3
7	1	4	4
8	1	4	3
9	1	4	3
10	1
11	1	4	4
12	1	3	3
13	1	5	5
14	1	4	4
15	1	4	4
16	1	3	3
17	1
18	1	5	4
19	1	2	3
20	1
21	1	3	3
22	1	5	5
23	1	5	3
24	1	5	3
25	1	4	4
26	1	2	5
27	1	4	4
28	1	5	3
1	2
2	2	5	5
3	2	4	4
4	2	4	3
5	2	4	3
6	2	4	3
7	2	4	4
8	2	5	5
9	2	5	4
10	2
11	2	4	4
12	2	4	4
13	2	4	3
14	2	4	4
15	2	5	4
16	2	4	4
17	2	4	3
18	2	5	5
19	2
20	2
21	2	2	3
22	2	2	3
23	2	4	5
24	2	5	3
25	2	4	4
26	2	4	5
27	2	4	4
28	2	2	4
